# Supplementary material for: Deviation from normative brain development is associated with symptom severity in autism spectrum disorder
Source: Mol Autism. 2019 Dec 11;10:46. doi: 10.1186/s13229-019-0301-5 (PMC6907209; doi:10.1186/s13229-019-0301-5)
Supplement: Supplementary file 3 — Additional file 3: Table S1. Regional brain maturation differences between TDC and ASD samples. [file 13229_2019_301_MOESM3_ESM.xlsx]

## Sheet: Sheet1
Table S1. Regional brain maturation differences between TDC and ASD samples. The significance of difference was assessed using Fisher r to z transformation. The regions with a notable difference (p<0.05) are listed. Only differences in ADC and only for seven regions listed below remained significant after FDR correction.
FA
Region	Pearson r (TDC)	Pearson r (ASD)	Difference	95% CI	p value
Left Middle Cerebellar Peduncle (WM)	0.52	0.24	0.28	0.11-0.49	0.002583
Left Splenium of Corpus Callosum (WM)	0.48	0.2	0.28	0.11-0.49	0.002803
Right Anterior Limb of Internal Capsule (WM)	0.58	0.33	0.25	0.11-0.49	0.002907
Right Splenium of Corpus Callosum (WM)	0.47	0.19	0.27	0.10-0.48	0.004163
Left Retrolenticular Part of Internal Capsule (WM)	0.55	0.32	0.23	0.07-0.46	0.008572
Right External Capsule (WM)	0.58	0.36	0.21	0.07-0.46	0.009988
Left Globus Pallidus (Subcortex)	0.58	0.38	0.2	0.05-0.44	0.015303
Right Cingulum (Hippocampus) (WM)	0.51	0.29	0.22	0.05-0.44	0.016768
Right Cerebellum (WM)	0.53	0.33	0.21	0.04-0.44	0.017867
Left Cerebral Peduncle (WM)	0.67	0.5	0.17	0.04-0.44	0.01839
Left Putamen (Subcortex)	0.67	0.51	0.16	0.03-0.43	0.023858
Right Red Nucleus (Subcortex)	0.63	0.46	0.17	0.03-0.43	0.024072
Left Thalamus (Subcortex)	0.57	0.39	0.18	0.03-0.42	0.026502
Right Fornix (Cres) / Stria Terminalis (WM)	0.49	0.3	0.19	0.01-0.41	0.036184
Right Thalamus (Subcortex)	0.61	0.45	0.16	0.01-0.41	0.037143
Right Caudate Nucleus (Subcortex)	0.5	0.31	0.19	0.01-0.41	0.037745
Left Caudate Nucleus (Subcortex)	0.54	0.36	0.17	0.01-0.41	0.043038
Right Retrolenticular Part of Internal Capsule (WM)	0.59	0.43	0.16	0.00-0.40	0.045912
ADC
Region	Pearson r (TDC)	Pearson r (ASD)	Difference	95% CI	p value
Right Middle Cerebellar Peduncle (WM)	-0.73	-0.43	0.3	0.26-0.60	0.000012*
Right Posterior Corona Radiata (WM)	-0.58	-0.19	0.39	0.25-0.59	0.000018*
Left Putamen (Subcortex)	-0.7	-0.42	0.28	0.21-0.56	0.000092*
Right Superior Corona Radiata (WM)	-0.61	-0.34	0.27	0.14-0.51	0.001206*
Left Posterior Corona Radiata (WM)	-0.64	-0.39	0.25	0.13-0.50	0.001581*
Left Globus Pallidus (Subcortex)	-0.52	-0.23	0.29	0.13-0.50	0.001708*
Left Medulla (Subcortex)	-0.62	-0.37	0.25	0.12-0.50	0.001827*
Left Corticospinal Tract (WM)	-0.48	-0.2	0.28	0.11-0.49	0.002699
Left Posterior Limb of Internal Capsule (WM)	-0.64	-0.41	0.23	0.11-0.49	0.003079
Left Anterior Limb of Internal Capsule (WM)	-0.71	-0.52	0.19	0.10-0.48	0.00343
Right Posterior Limb of Internal Capsule (WM)	-0.67	-0.46	0.21	0.10-0.48	0.003829
Left Middle Cerebellar Peduncle (WM)	-0.57	-0.34	0.24	0.09-0.47	0.005682
Right Splenium of Corpus Callosum (WM)	-0.47	-0.21	0.26	0.08-0.46	0.007173
Left Superior Corona Radiata (WM)	-0.62	-0.41	0.21	0.08-0.46	0.007844
Left Retrolenticular Part of Internal Capsule (WM)	-0.6	-0.39	0.2	0.06-0.45	0.011678
Right Anterior Limb of Internal Capsule (WM)	-0.68	-0.51	0.17	0.06-0.45	0.012181
Right Corticospinal Tract (WM)	-0.39	-0.15	0.25	0.06-0.45	0.012393
Left Cingulum (Cingulate Gyrus) (WM)	-0.7	-0.54	0.16	0.05-0.44	0.016188
Left Cerebral Peduncle (WM)	-0.66	-0.49	0.17	0.04-0.44	0.017815
Right Medulla (Subcortex)	-0.59	-0.4	0.19	0.04-0.44	0.018725
Right Cingulum (Hippocampus) (WM)	-0.43	-0.21	0.22	0.04-0.43	0.01967
Right Retrolenticular Part of Internal Capsule (WM)	-0.53	-0.33	0.2	0.03-0.43	0.023328
Left External Capsule (WM)	-0.63	-0.46	0.17	0.03-0.43	0.024021
Left Inferior Fronto-Occipital Fasciculus (WM)	-0.57	-0.39	0.18	0.03-0.42	0.026141
Right Uncinate Fasciculus (WM)	-0.58	-0.39	0.18	0.03-0.42	0.026795
Right Cerebral Peduncle (WM)	-0.67	-0.51	0.15	0.03-0.42	0.027433
Right Globus Pallidus (Subcortex)	-0.52	-0.33	0.19	0.02-0.42	0.031327
Left Cingulum (Hippocampus) (WM)	-0.43	-0.23	0.2	0.01-0.41	0.041839
Right External Capsule (WM)	-0.67	-0.53	0.14	0.01-0.41	0.043082
Thickness
Region	Pearson r (TDC)	Pearson r (ASD)	Difference	95% CI	p value
Right Superior Frontal (GM)	-0.6	-0.43	0.17	0.04-0.41	0.016577
Left Lateral Orbitofrontal (GM)	-0.63	-0.49	0.14	0.02-0.39	0.031394
Right Rostral Middle Frontal (GM)	-0.57	-0.41	0.15	0.01-0.38	0.04078
Left Rostral Middle Frontal (GM)	-0.65	-0.53	0.13	0.00-0.37	0.047652
