# Supplementary material for: Deviation from normative brain development is associated with symptom severity in autism spectrum disorder
Source: Mol Autism. 2019 Dec 11;10:46. doi: 10.1186/s13229-019-0301-5 (PMC6907209; doi:10.1186/s13229-019-0301-5)
Supplement: Supplementary file 4 — Additional file 4: Table S2. Relationship between DDI and ASD Severity. [file 13229_2019_301_MOESM4_ESM.xlsx]

## Sheet: Sheet1
Table S2. Relationship between DDI and ASD Severity. For all six models (five individual metrics and one combined model), we list results for both categorical and dimensional analyses. (cles: Common-language effect size)
FA
Analysis	Test	Results
Comparison of three subgroups (Delayed, Balanced, Advanced)	Kruskal-Wallis H-test	statistic = 7.84, p = 0.019815
Delayed vs. Advanced	Mann-Whitney test	Cohen's d = 1.01, cles = 0.74, statistic = 380.50, p = 0.005075
DDI and ADOS CSS	Spearman correlation	r = -0.20, CI = [-0.34 - -0.05], p = 0.007593
ADC
Analysis	Test	Results
Comparison of three subgroups (Delayed, Balanced, Advanced)	Kruskal-Wallis H-test	statistic = 0.64, p = 0.727773
Delayed vs. Advanced	Mann-Whitney test	Cohen's d = 0.15, cles = 0.53, statistic = 385.50, p = 0.711951
DDI and ADOS CSS	Spearman correlation	r = -0.05, CI = [-0.19 - 0.10], p = 0.539228
Volume
Analysis	Test	Results
Comparison of three subgroups (Delayed, Balanced, Advanced)	Kruskal-Wallis H-test	statistic = 0.21, p = 0.902413
Delayed vs. Advanced	Mann-Whitney test	Cohen's d = -0.16, cles = 0.47, statistic = 327.50, p = 0.691052
DDI and ADOS CSS	Spearman correlation	r = 0.02, CI = [-0.13 - 0.16], p = 0.797868
Thickness
Analysis	Test	Results
Comparison of three subgroups (Delayed, Balanced, Advanced)	Kruskal-Wallis H-test	statistic = 1.66, p = 0.436781
Delayed vs. Advanced	Mann-Whitney test	Cohen's d = 0.37, cles = 0.61, statistic = 441.00, p = 0.182202
DDI and ADOS CSS	Spearman correlation	r = -0.07, CI = [-0.22 - 0.07], p = 0.329706
Area
Analysis	Test	Results
Comparison of three subgroups (Delayed, Balanced, Advanced)	Kruskal-Wallis H-test	statistic = 3.11, p = 0.211179
Delayed vs. Advanced	Mann-Whitney test	Cohen's d = 0.51, cles = 0.63, statistic = 459.50, p = 0.098252
DDI and ADOS CSS	Spearman correlation	r = -0.06, CI = [-0.21 - 0.08], p = 0.395564
Combined
Analysis	Test	Results
Comparison of three subgroups (Delayed, Balanced, Advanced)	Kruskal-Wallis H-test	statistic = 2.32, p = 0.313537
Delayed vs. Advanced	Mann-Whitney test	Cohen's d = 0.44, cles = 0.62, statistic = 192.50, p = 0.210595
DDI and ADOS CSS	Spearman correlation	r = -0.12, CI = [-0.29 - 0.06], p = 0.181265
