# Supplementary material for: Deviation from normative brain development is associated with symptom severity in autism spectrum disorder
Source: Mol Autism. 2019 Dec 11;10:46. doi: 10.1186/s13229-019-0301-5 (PMC6907209; doi:10.1186/s13229-019-0301-5)
Supplement: Supplementary file 5 — Additional file 5: Table S3. Neuroimaging (FA) differences between the TDC sample and the two subgroups of ASD. [file 13229_2019_301_MOESM5_ESM.xlsx]

## Sheet: Sheet1
Table S3. Neuroimaging (FA) differences between the TDC sample and the two subgroups of ASD. The regions with significant differences (after multiple comparison correction) are listed. No significant difference with the Balanced group was observed.
TDC vs. Advanced
Region	Advanced Mean (Std) FA	TDC Mean (Std) FA	Effect size	Mann-Whitney test
Right Cingulum (Hippocampus) (WM)	0.43 (0.03)	0.40 (0.03)	Cohen’s d=1.02, CLEF=0.77	statistic=2473.00, p=0.010847
Left Anterior Limb of Internal Capsule (WM)	0.49 (0.02)	0.47 (0.02)	Cohen’s d=0.93, CLEF=0.74	statistic=2371.00, p=0.021423
Right Posterior Limb of Internal Capsule (WM)	0.62 (0.03)	0.59 (0.02)	Cohen’s d=0.93, CLEF=0.71	statistic=2284.00, p=0.040593
Right External Capsule (WM)	0.38 (0.02)	0.36 (0.02)	Cohen’s d=0.90, CLEF=0.72	statistic=2325.00, p=0.029146
Left Lingual (WM)	0.33 (0.03)	0.30 (0.03)	Cohen’s d=0.88, CLEF=0.77	statistic=2459.00, p=0.010847
Left Posterior Limb of Internal Capsule (WM)	0.60 (0.02)	0.58 (0.02)	Cohen’s d=0.85, CLEF=0.72	statistic=2337.00, p=0.029146
Left Cingulum (Hippocampus) (WM)	0.42 (0.02)	0.40 (0.03)	Cohen’s d=0.83, CLEF=0.74	statistic=2375.00, p=0.021423
Left Fusiform (WM)	0.31 (0.02)	0.29 (0.02)	Cohen’s d=0.82, CLEF=0.73	statistic=2368.00, p=0.021423
Right Anterior Limb of Internal Capsule (WM)	0.50 (0.02)	0.48 (0.02)	Cohen’s d=0.78, CLEF=0.71	statistic=2290.00, p=0.040593
Right Inferior Temporal (WM)	0.37 (0.02)	0.35 (0.02)	Cohen’s d=0.74, CLEF=0.72	statistic=2320.00, p=0.029146
Left Inferior Temporal (WM)	0.37 (0.02)	0.36 (0.02)	Cohen’s d=0.70, CLEF=0.70	statistic=2262.00, p=0.046895
Right Lingual (WM)	0.32 (0.03)	0.30 (0.03)	Cohen’s d=0.67, CLEF=0.70	statistic=2266.00, p=0.046895
Right Retrolenticular Part of Internal Capsule (WM)	0.54 (0.02)	0.52 (0.03)	Cohen’s d=0.65, CLEF=0.70	statistic=2254.00, p=0.048636
TDC vs. Delayed
Region	Delayed Mean (Std) FA	TDC Mean (Std) FA	Effect size	Mann-Whitney test
Left Splenium of Corpus Callosum (WM)	0.63 (0.04)	0.66 (0.03)	Cohen’s d=-1.00, CLEF=0.32	statistic=1375.00, p=0.045744
Right Splenium of Corpus Callosum (WM)	0.66 (0.04)	0.69 (0.02)	Cohen’s d=-0.98, CLEF=0.30	statistic=1323.00, p=0.043378
Right Cingulum (Cingulate Gyrus) (WM)	0.35 (0.04)	0.38 (0.03)	Cohen’s d=-0.92, CLEF=0.29	statistic=1273.00, p=0.043378
Left Tapatum (WM)	0.45 (0.06)	0.48 (0.04)	Cohen’s d=-0.82, CLEF=0.31	statistic=1343.00, p=0.043378
Right Middle Cerebellar Peduncle (WM)	0.50 (0.02)	0.51 (0.02)	Cohen’s d=-0.77, CLEF=0.28	statistic=1207.00, p=0.039185
Left Fornix (Cres) / Stria Terminalis (WM)	0.41 (0.02)	0.42 (0.02)	Cohen’s d=-0.75, CLEF=0.30	statistic=1319.00, p=0.043378
Right Substancia Nigra (Subcortex)	0.50 (0.03)	0.52 (0.04)	Cohen’s d=-0.69, CLEF=0.31	statistic=1353.00, p=0.043378
Left Cerebral Peduncle (WM)	0.63 (0.02)	0.64 (0.03)	Cohen’s d=-0.63, CLEF=0.32	statistic=1379.00, p=0.045744
Left Substancia Nigra (Subcortex)	0.50 (0.03)	0.52 (0.04)	Cohen’s d=-0.61, CLEF=0.31	statistic=1351.50, p=0.043378
Left Inferior Fronto-Occipital Fasciculus (WM)	0.42 (0.03)	0.43 (0.03)	Cohen’s d=-0.60, CLEF=0.32	statistic=1385.00, p=0.045744
